# Supplementary material for: Development of Porous Titania Structure with Improved Photocatalytic Activity: Response Surface Modeling and Multi-Objective Optimization
Source: Nanomaterials (Basel). 2020 May 23;10(5):998. doi: 10.3390/nano10050998 (PMC7279558; doi:10.3390/nano10050998)
Supplement: Supplementary file 1 [file nanomaterials-10-00998-s001.zip]

Archive with 1 entries (1 files):
- nanomaterials-804134-supplementary.docx
